# Supplementary material for: Autocatalytic activation of a malarial egress protease is druggable and requires a protein cofactor
Source: EMBO J. 2021 May 1;40(11):e107226. doi: 10.15252/embj.2020107226 (PMC8167364; doi:10.15252/embj.2020107226)
Supplement: Supplementary file 4 — Source Data for Expanded View and Appendix [file EMBJ-40-e107226-s003.zip]

Archive with 4 entries (3 files):
- EMBOJ-2020-107226R1-Figure_S1_Source_Data-sd.pdf
- __MACOSX/
- __MACOSX/._EMBOJ-2020-107226R1-Figure_S1_Source_Data-sd.pdf
- EMBOJ-2020-107226R1-Figure_EV_Source_Data.zip
